# Supplementary material for: Mechanistic Insights from Transcriptomics: How the Glucose Transporter gltp1 Gene Knockout Enhances Monascus Pigment Biosynthesis in M. ruber CICC41233
Source: J Fungi (Basel). 2025 Dec 7;11(12):867. doi: 10.3390/jof11120867 (PMC12734223; doi:10.3390/jof11120867)
Supplement: Supplementary file 1 [file jof-11-00867-s001.zip]

Archive with 3 entries (3 files):
- Figure S1. KEGG pathway enrichment of DEGs.pdf
- Table S1. Primers used in this study for PCR.xlsx
- Table S2. The FPKM Value of Monascus pigment biosynthetic gene cluster.xlsx
