# Supplementary material for: Mechanistic Insights from Transcriptomics: How the Glucose Transporter gltp1 Gene Knockout Enhances Monascus Pigment Biosynthesis in M. ruber CICC41233
Source: J Fungi (Basel). 2025 Dec 7;11(12):867. doi: 10.3390/jof11120867 (PMC12734223; doi:10.3390/jof11120867)
Supplement: Supplementary file 1 [file jof-11-00867-s001.zip › Table S1. Primers used in this study for PCR.xlsx]

## Sheet: Sheet1
Table 1. Primers used in this study for PCR
Primer name	Primer sequence (5¢–3¢)	Description
G129444-JYF-HindIII	CCCAAGCTTATGTTTGTCCCCGAATCCCCACG	Amplification of gltp1 gene
G129444-JYR-SacI	CGAGCTCTTAAAGGGCCTCGGCCGAACTG
G129444-QC-UF-PstI	AACTGCAGCCATCTGTATCCTCCGTAGTTACAGA	Amplification gltp1 upstream homologous arm
G129444-QC-UR-SacI	CGAGCTCGCTTACCTGACAATAGCAGCTCTTAC
G129444-QC-DF-BglII	GAAGATCTCAGCTTCTAATGTTGTTTTGATATTGG	Amplification gltp1 downstream homologous arm
G129444-QC-DR-SpeI	GGACTAGTTCTGAATATGGATTTCAGTGATTATCC
PgpdA-OE-F	CTGCACTCGACCTGCTGAGGTC	For screening positive transformants
TtrpC-OE-R	TATTCTTCTCTTCGCCGGAGCC
Hph-1034F	ATGCCTGAACTCACCGCGAC	Amplification of hph gene
Hph-1034R	CGGTCGGCATCTACTCTATT
Htrpc-YZF	AGGAATAGAGTAGATGCCGACC	Verify that the hph cassettes
G129444-YZR	TCCAAGTGGACAAACTTGTGG
Gltp1-YGF	CGCATCGAACTGGACCTGG	qRT-PCR analysis
Gltp1-YGR	TGGCTTGACGTGCATGACG
actin-YGF1	AGGTGGACTTGCCGGTTGAG	qRT-PCR analysis
actin-YGR1	TTATCATTTCCCGCTGGGTG
G449307-YGF	GATCGGGTCGATGGTCTTCTC	qRT-PCR analysis
G449307-YGR:	ATGTTGTGATACATGGGCGTTG
G472784-YGF	AATTAGGCCCTCCAGTCCATG	qRT-PCR analysis
G472784-YGR	CGTTGTGGTGGTTGTAGTTGTTG
G440889-YGF	AAGCCGAAGCCGTCAAGATC	qRT-PCR analysis
G440889-YGR	GCAGCAAAGGACAGCCACAG
G440059-YGF	TACTGTCCGCTGGCTTGCTG	qRT-PCR analysis
G440059-YGR	CGAGGAGGATGAGGGAGACG
G469204-YGF	GAGTTTACCCAGGATCAACAACG	qRT-PCR analysis
G469204-YGR	ATCGCACAAAGGTGAAGGGAG
G468731-YGF	AGCATGTCGGCTTTAACCCTG	qRT-PCR analysis
G468731-YGR	GGCTGTTGATGATGCCTCTGC
G387285-YGF	GCAAAGAAGGTCTGCGGAGTG	qRT-PCR analysis
G387285-YGR	GCGAGCATTGGTTCTAGGAGG
