# Supplementary material for: Mechanistic Insights from Transcriptomics: How the Glucose Transporter gltp1 Gene Knockout Enhances Monascus Pigment Biosynthesis in M. ruber CICC41233
Source: J Fungi (Basel). 2025 Dec 7;11(12):867. doi: 10.3390/jof11120867 (PMC12734223; doi:10.3390/jof11120867)
Supplement: Supplementary file 1 [file jof-11-00867-s001.zip › Table S2. The FPKM Value of Monascus pigment biosynthetic gene cluster.xlsx]

## Sheet: Sheet1
id	S01_fpkm	S02_fpkm	S03_fpkm	S04_fpkm	Description
gene_431928	10.83	7.3	15.61	9.8	D-tyrosyl-tRNA(Tyr) deacylase [Aspergillus terreus NIH2624]
gene_449513	33.53	49.33	35.24	51.18	peptidyl-prolyl cis-trans isomerase D [Aspergillus lentulus]
gene_470061	153.34	94.2	69.09	93.25	conidial yellow pigment biosynthesis polyketide synthase [Monascus pilosus]
gene_431934	54.98	34.77	73.7	65.74	pigment biosynthesis activator PigR [Monascus ruber]
gene_497168	613.83	298.88	479.09	469.91	oxidoreductase pigc [Monascus ruber]
gene_431936	346.65	368.85	351.94	379.02	trichothecene 3-O-acetyltransferase [Monascus pilosus]
gene_431937	843.44	734.51	1175.8	986.88	aflatoxin B1 aldehyde reductase member 3 [Monascus pilosus]
gene_175510	1595.31	1158.28	2400.89	1951.05	amino oxidase/esterase [Monascus pilosus]
gene_380009	1001.27	1408.02	543.14	821.98	amino oxidase/esterase [Monascus pilosus]
gene_380063	1165.4	1156.68	1194.31	3876.34	MpigH [Monascus ruber]
gene_366340	194.11	166.39	192.78	541.26	MpigI, partial [Monascus ruber]
gene_175502	207.32	117.92	135.04	152.41	fatty acid synthase alpha subunit [Monascus pilosus]
gene_416263	133.44	57.8	63.84	68.99	fatty acid synthase beta subunit [Monascus pilosus]
gene_380006	1.19	2.68	2.26	0.41	gTP-binding protein rhoA [Monascus pilosus]
gene_380030	0.74	1.01	1.07	2.55	Zn(II)2Cys6 transcription factor [Aspergillus oryzae RIB40]
gene_442306	7.82	6.26	5	10.93	myrosinase-binding protein-like protein [Monascus pilosus]
gene_449527	0.39	0.88	0.58	0	Ferroportin1 FPN1 [Aspergillus parasiticus SU-1]
gene_431948	0	0.09	5.68	2.57	hypothetical protein 2378 [Monascus pilosus]
gene_470077	9.17	5.6	5.77	7.05	Trypsin-like cysteine/serine peptidase domain [Trichophyton rubrum]
gene_455515	184.6	181.32	224.53	303.28	MpigM [Monascus ruber]
gene_442311	553.07	277.02	424.49	522.61	salicylate hydroxylase [Monascus pilosus]
gene_175953	158.77	130.04	165.03	187.49	decarboxylase [Monascus ruber]
gene_431958	179.46	133.72	150.16	371.85	Major facilitator superfamily domain, general substrate transporter [Penicillium italicum]
